# Supplementary material for: Tissue-specific atlas of trans-models for gene regulation elucidates complex regulation patterns
Source: BMC Genomics. 2024 Apr 17;25:377. doi: 10.1186/s12864-024-10317-y (PMC11022497; doi:10.1186/s12864-024-10317-y)
Supplement: Supplementary file 1 — Supplementary Material 1. [file 12864_2024_10317_MOESM1_ESM.zip]

Archive with 2 entries (2 files):
- TableS1.xlsx
- TF_map_supp_material.pdf
